# Supplementary material for: Formulation and Characterization of Chitosan Films Incorporating Hawthorn Polyphenolic Extracts via Natural Deep Eutectic Solvents
Source: Polymers (Basel). 2025 Dec 6;17(24):3250. doi: 10.3390/polym17243250 (PMC12737212; doi:10.3390/polym17243250)
Supplement: Supplementary file 1 [file polymers-17-03250-s001.zip]

Archive with 1 entries (1 files):
- polymers-4006199-supplementary.pdf
